# Supplementary material for: Interaction of the Fungal Metabolite Harzianic Acid with Rare-Earth Cations (La3+, Nd3+, Sm3+, Gd3+)
Source: Molecules. 2022 Mar 17;27(6):1959. doi: 10.3390/molecules27061959 (PMC8954165; doi:10.3390/molecules27061959)
Supplement: Supplementary file 1 [file molecules-27-01959-s001.zip]

Archive with 1 entries (1 files):
- molecules-1632949-supplementary.pdf
